# Supplementary material for: Fatal Pneumocephalus Caused by Hypervirulent Klebsiella pneumoniae, Germany
Source: Emerg Infect Dis. 2025 Oct;31(10):2008–12. doi: 10.3201/eid3110.250877 (PMC12483116; doi:10.3201/eid3110.250877)
Supplement: Appendix — Additional information about fatal pneumocephalus caused by hypervirulent Klebsiella pneumoniae, Germany. [file 25-0877-Techapp-s1.xlsx]

## Sheet: Appendix. Table
Article DOI: https://doi.org/10.3201/eid3110.250877
EID cannot ensure accessibility for supplementary materials supplied by authors. Readers who have difficulty accessing supplementary content should contact the authors for assistance.
Fatal Pneumocephalus Caused by Hypervirulent Klebsiella pneumoniae, Germany
Appendix
Appendix Table. Genotypic and phenotypic characteristics of K. pneumoniae ST23 isolates detected in German hospitals. These isolates were used for phylogenetic analysis and compared with isolates of the preseted case (black frame)
isolate no.	year	material	ST	K-type	O-type	string	rmpA PCR	rmpA2 PCR	virulence score	resistance score	bla chr	bla acquired	bla ESBL acquired	bla carb acquired	no of plasmids	plasmid types (primary ID cluster)2	reference/source	TET*	CMP*	KAN*	FOX*	CAZ	AMP	GEN	AZM*	COL	TMP	SXT	CTX	NAL*	CIP	MEM
0574/14	2014	superinfected wound	ST23	K57	O2afg	0	1	1	4	2	SHV-1^	LAP-2; OXA-1	-	OXA-48	5	AA002, AA190, AA406, AA449, AA966	Wahl et al. IJMM 2024	>16	>64	32	>32	>8	>32	>16	4	<=0,5	>16	>32	>8	>32	>8	>16
NRZ-77694a	2022	n.a.1	ST23	K57	O2afg	nt	nt	nt	4	2	SHV-1^	-	CTX-M-55	NDM-1; OXA-48	8	AA001, AA190, AA406, AA449, AA966, AB685, AC293, AE581	Sandfort et al. 2022	n.a.
NRZ-76505	2022	n.a.1	ST23	K57	O2afg	nt	nt	nt	4	2	SHV-1^	-	CTX-M-55	NDM-1; OXA-48	8	AA001, AA190, AA406, AA449, AA966, AB685, AC540, AE581	Sandfort et al. 2022	n.a.
NRZ-79666a	2022	n.a.1	ST23	K57	O2afg	nt	nt	nt	4	2	SHV-1^	-	CTX-M-55	NDM-1; OXA-48	10	AA001, AA103, AA106, AA190, AA406, AA449, AA966, AB158, AB235, AE581	Sandfort et al. 2022	n.a.
NRZ-76649	2022	n.a.	ST23	K57	O2afg	nt	nt	nt	4	2	SHV-1^	-	CTX-M-55	NDM-1; OXA-48	10	AA001, AA103, AA106, AA190, AA406, AA449, AA966, AB235, AB685, AE581	Sandfort et al. 2022	n.a.
NRZ-77146	2022	n.a.	ST23	K57	O2afg	nt	nt	nt	4	2	SHV-1^	-	CTX-M-55	NDM-1; OXA-48	11	AA001, AA103, AA106, AA190, AA406, AA449, AA966, AB235, AB685, AC540, AE581	Sandfort et al. 2022	n.a.
NRZ-79043a	2022	n.a.	ST23	K57	O2afg	nt	nt	nt	4	2	SHV-1^	-	CTX-M-55	NDM-1; OXA-48	9	AA001, AA103, AA190, AA406, AA449, AA966, AB235, AB685	Sandfort et al. 2022	n.a.
NRZ-76439	2022	n.a.	ST23	K57	O2afg	nt	nt	nt	4	2	SHV-1^	-	CTX-M-55	NDM-1; OXA-48	8	AA001, AA190, AA406, AA449, AA966, AB235, AB685, AE581	Sandfort et al. 2022	n.a.
0067/23	2023	rectal swab	ST23	K57	O2afg	0	1	1	4	2	SHV-1^	-	CTX-M-55	NDM-1; OXA-48	8	AA103, AA109, AA406, AA449, AA941, AA966, AB235	Wahl et al. IJMM 2024	4	64	>32	>32	>8	>32	>16	>64	<=0,5	>16	>32	>8	>32	>8	>16
NRZ-78711	2022	n.a.1	ST23	K57	O2afg	nt	nt	nt	4	2	SHV-1^	LAP-2	CTX-M-55	NDM-1	6	AA190, AA401, AA405, AA449, AA966, AB235	Sandfort et al. 2022	n.a.
NRZ-79030a	2022	n.a.	ST23	K57	O2afg	nt	nt	nt	4	2	SHV-1^	LAP-2	CTX-M-55	NDM-1	5	AA190, AA405, AA406, AA449, AA966	Sandfort et al. 2022	n.a.
NRZ-77834	2022	n.a.	ST23	K57	O2afg	nt	nt	nt	4	2	SHV-1^	LAP-2	CTX-M-55	NDM-1	6	AA190, AA405, AA406, AA449, AA966, AC540	Sandfort et al. 2022	n.a.
NRZ-76011	2022	n.a.	ST23	K57	O2afg	nt	nt	nt	1	2	SHV-1^	OXA-1	CTX-M-55	NDM-1	5	AA190, AA449, AA627, AA966, AC237	Sandfort et al. 2022	n.a.
NRZ-76608	2022	n.a.1	ST23	K57	O2afg	nt	nt	nt	4	2	SHV-1^	LAP-2; OXA-1	CTX-M-55	NDM-1	8	AA103, AA106, AA190, AA406, AA860, AA941, AA966, AB235	Sandfort et al. 2022	n.a.
0256/18	2015	rectal swab1	ST23	K57	O2afg	0	1	1	4	2	SHV-1^	LAP-2	CTX-M-55	OXA-48	8	AA002, AA103, AA190, AA406, AA449, AA966, AB235, AD312	Wahl et al. IJMM 2024	>32	>64	>32	>32	>8	>32	>16	64	<=0,5	>16	>32	>8	>32	>8	>16
0213/19	2019	liver abscess1	ST23	K57	O2afg	1	1	1	4	2	SHV-1^	OXA-1	CTX-M-55	NDM-1; OXA-48	10	AA002, AA103, AA106, AA190, AA405, AA406, AA449, AB235, AB696, AC507	Wahl et al. IJMM 2024	4	>64	>32	>32	>8	>32	>16	>64	1	>16	>32	>8	>32	>8	>16
0263/18	2015	respiratory specimen	ST23	K57	O2afg	0	1	1	4	2	SHV-1^	LAP-2; OXA-1	CTX-M-55	OXA-244	9	AA002, AA103, AA190, AA406, AA449, AA966, AB235, AC120, novel cat.	Wahl et al. IJMM 2024	>32	>64	>32	>32	>8	>32	<=0,5	8	<=0,5	16	>32	>8	>32	>8	>16
NRZ-79826	2022	n.a.	ST23	K57	O2afg	nt	nt	nt	4	2	SHV-1^	-	CTX-M-15	NDM-1; OXA-48	7	AA002, AA021, AA103, AA106, AA406, AB236, AC314	Sandfort et al. 2022	n.a.
NCTC14052	2015	liver abscess	ST23	K1	O1ab	1	1	1	5	0	SHV-11^	-	-	-	1	AA406	Wahl et al. IJMM 2024	<=2	8	<=2	<=2	<=0,25	16	<=0,5	<=2	<=0,5	<=0,5	<=0,25	<=0,125	8	<=0,015	<=0,03
0260/18	2015	rectal swab	ST23	K1	O1ab	1	0	1	5	2	SHV-11^	-	CTX-M-15	NDM-1	2	AA018, AA406	Wahl et al. IJMM 2024	4	8	>32	>32	>8	>32	1	8	<=0,5	4	8	>8	32	1	>16
0219/09	2009	groin swab	ST23	K1	O1ab	0	1	0	5	2	SHV-11^	-	-	VIM-1	4	AA406, AA456, AA621, AB531	Wahl et al. IJMM 2024	<=2	16	>32	>32	>8	>32	1	>64	2	>16	>32	>8	8	<=0,015	>16
0355/24	2024	b.c.; abscess	ST23	K1	O1ab	1	1	1	5	0	SHV-11^	-	-	-	1	AA406	this study	<=2	<=4	<=2	<=2	<=0,25	>32	<=0,5	4	<=0,5	<=0,5	2	<=0,125	8	<=0,015	0.06
0354/24	2024	b.c.; abscess	ST23	K1	O1ab	1	1	1	5	0	SHV-11^	-	-	-	1	AA406	this study	<=2	<=4	<=2	<=2	<=0,25	>32	<=0,5	4	1	<=0,5	2	<=0,125	<=4	<=0,015	0.06
0066/23	2021	liquor; otitis, meningitis	ST23	K1	O1ab	1	1	1	5	0	SHV-11^	-	-	-	2	AA406, AC125	Wahl et al. IJMM 2024	<=2	<=4	<=2	<=2	<=0,25	>32	<=0,5	4	<=0,5	1	2	<=0,125	8	<=0,015	0.06
0931/21	2020	lung; bronchial swab	ST23	K1	O1ab	1	1	1	5	0	SHV-11^	-	-	-	3	AA406, AA446, AC125	Wahl et al. IJMM 2024	n.t.	n.t.	n.t.	32	0.5	64	1	n.t.	1	n.t.	0.5	0.5	16	0.125	0.06
0307/22	2022	liver abscess1	ST23	K1	O1ab	1	1	1	5	0	SHV-11^	-	-	-	1	AA406	Wahl et al. IJMM 2024	<=2	8	<=2	<=2	<=0,25	>32	<=0,5	4	<=0,5	<=0,5	2	<=0,125	<=4	<=0,015	0.125
0439/18	2015	respiratory specimen	ST23	K1	O1ab	1	1	1	5	2	SHV-11^	OXA-1; TEM-1D.v1^	CTX-M-15	OXA-48	3	AA002, AA406, AA452	Wahl et al. IJMM 2024	32	16	32	<=2	>8	>32	<=0,5	<=2	<=0,5	>16	>32	>8	>32	8	2
0074/24	2024	b.c. ; recurrent liver abscess	ST23	K1	O1ab	1	1	1	5	0	SHV-11^	-	-	-	1	AA406	this study	4	8	<=2	4	<=0,25	32	<=0,5	4	<=0,5	<=0,5	2	<=0,125	<=4	<=0,015	0.06
0041/23	2022	b.c.	ST23	K1	O1ab	1	1	1	5	0	SHV-11^	-	-	-	3	AA406, AA458, AB531	Wahl et al. IJMM 2024	<=2	8	<=2	<=2	<=0,25	>32	<=0,5	4	<=0,5	1	4	<=0,125	8	<=0,015	<=0,03
		Reference Wahl et al.	Wahl, A., Fischer, M. A., Klaper, K., Muller, A., Borgmann, S., Friesen, J., Hunfeld, K. P., Ilmberger, A., Kolbe-Busch, S., Kresken, M., Lippmann, N., Lubbert, C., Marschner, M., Neumann, B., Pfennigwerth, N., Probst-Kepper, M., Rodel, J., Schulze, M. H., Zautner, A. E., . . . Pfeifer, Y. (2024). Presence of hypervirulence-associated determinants in Klebsiella pneumoniae from hospitalised patien…
		Reference Sandfort et al.	Sandfort, M., Hans, J. B., Fischer, M. A., Reichert, F., Cremanns, M., Eisfeld, J., Pfeifer, Y., Heck, A., Eckmanns, T., Werner, G., Gatermann, S., Haller, S., & Pfennigwerth, N. (2022). Increase in NDM-1 and NDM-1/OXA-48-producing Klebsiella pneumoniae in Germany associated with the war in Ukraine, 2022. Euro Surveillance, 27(50). https://doi.org/10.2807/1560-7917.ES.2022.27.50.2200926
			antimicrobial susceptibility testing results by broth microdilution according EUCAST v13.0 (AMP, ampicillin, FOX, cefoxitin; CTX, cefotaxime CAZ, ceftazidime; MEM, meropenem; GEN, gentamicin; KAN, kanamycin; TET, tetracycline; CMP; chloramphenicol; NAL, nalidixic acid; CIP, ciprofloxacin; TMP, trimethoprim; SXT, trimethoprim-sulfamethoxazole; COL, colistin; AZM, azithromycin); *no EUCAST clinical…
			n.a. no information available; n.t. not tested
			b.c. blood culture
			black frame = isolates/case of the present study
			1 patient from Ukraine
			Virulence plasmid AA406 and convergence plasmid AA405 arelabelled in bold letters
			K-type, capsule type
			string test, hypermucoviscosity test
			bla chr chromosomal beta-lactamase genes
			bla acquired, acquired beta-lactamase genes
			bla ESBL, extended-spectrum beta-lactamase genes
			bla carb, carbapenemase genes
			The Keborate tools analyses the genome assemblies for virulence and resistance genes specific gene clusters, to determine sequence types (ST) and capsule types (K-type) of the bacteria. The Kleborate software further calculates a virulence and a resistance score based on the found corresponding genes (https://github.com/klebgenomics/Kleborate/wiki/Scores-and-counts; 09/08/2023).
			2 Contigs belonging to possible plasmids were identified using MOBsuite 3.1.4 using its sub tool MOBrecon to reconstruct and classify plasmids from draft assemblies or contig files (Robertson and Nash, 2018, Robertson et al., 2020). In bold labelled are plasmid types AA406 (virulence plasmid) and AA405 (convergence plasmid).
			Plasmid type AA406 includes virulence plasmids that show high similarity to a characteristic virulence plasmid (pK2044) that has been described in a K. pneumoniae-ST23 capsule type K1 strain (10, 11).
			Plasmid type AA405 includes convergence plasmids that harbor resistance genes and virulence genes (3, 4).
